# Supplementary material for: Unravelling Transplant-Ineligible Newly Diagnosed Multiple Myeloma Treatment in Real-World Practice in Spain: The CARINAE Study
Source: Pharmaceuticals (Basel). 2024 Sep 26;17(10):1272. doi: 10.3390/ph17101272 (PMC11510635; doi:10.3390/ph17101272)
Supplement: Supplementary file 1 [file pharmaceuticals-17-01272-s001.zip]

Archive with 1 entries (1 files):
- pharmaceuticals-3149165-supplementary.pdf
